# Supplementary material for: Towards the validation of high-throughput sequencing (HTS) for routine plant virus diagnostics: measurement of variation linked to HTS detection of citrus viruses and viroids
Source: Virol J. 2021 Mar 22;18:61. doi: 10.1186/s12985-021-01523-1 (PMC7986492; doi:10.1186/s12985-021-01523-1)
Supplement: Supplementary file 2 — Additional file 2Descriptive statistics of high-throughput sequencing data generated and the identification of contigs/scaffolds per de novo assembly. [file 12985_2021_1523_MOESM2_ESM.xlsx]

## Sheet: Additional file 2
Additional file 2 Descriptive statistics of high-throughput sequencing data generated and the identification of contigs/scaffolds per de novo assembly.
					SPAdes assembled scaffolds																	CLC genomic workbench assembled contigs
					De novo assembly		Blastn		Citrus sinensis mapping	Blastx	Blastn		SPAdes assembly									CLC genomic workbench assembly
Sample	Biological replicate	HTS platform	RNA extraction method	Reads after QC	Number of scaffolds	N50	Hits	No hit	Number of scaffolds not mapped	No hit	Virus hits	Viroid hits	CTV	CiVA RNA 1	CiVA RNA 2	CTLV	HSVd	CDVd	CEVd	OrMV	OV3	Number of contigs	N50	CTV	CiVA RNA 1	CiVA RNA 2	CTLV	HSVd	CDVd	CEVd	OrMV	OV3
C111	Healthy 1	Illumina	CTAB	53642830	82626	1694	66894	15732	328	295	0	0										75597	840
C112	Healthy 1	Illumina	CTAB	51731786	51853	2359	38124	13729	210	189	0	0										77311	847
C113	Healthy 1	Illumina	CTAB	56956588	52776	2250	39072	13704	174	148	0	0										77526	845
C121	Infected 2	Illumina	CTAB	46601828	56074	2034	40862	15212	246	203	413	3	x	x	x	x	x	x	x			68692	855	x	x	x	x		x	x
C122	Infected 2	Illumina	CTAB	53137542	50613	1730	37114	13499	176	142	637	2	x	x	x	x	x		x			57279	825	x	x	x	x		x	x
C123	Infected 2	Illumina	CTAB	51702962	59967	2118	45488	14479	258	225	396	8	x	x	x	x	x	x	x			75359	864	x	x	x	x	x	x	x
C131	Infected 3	Illumina	CTAB	52957358	74494	1679	58823	15671	343	244	2643	12	x	x	x	x	x	x	x			63635	861	x	x	x	x	x	x	x
C132	Infected 3	Illumina	CTAB	51608528	111317	1479	93576	17741	331	261	7360	35	x	x	x	x	x	x	x			69078	836	x	x	x	x		x	x
C133	Infected 3	Illumina	CTAB	43372674	58590	1937	42497	16093	248	205	697	2	x	x	x	x		x	x			69726	817	x	x	x	x		x	x
C141	Infected 4	Illumina	CTAB	46899164	86697	1671	70260	16437	310	253	1986	7	x	x	x	x	x	x	x			70945	860	x	x	x	x	x	x	x
C142	Infected 4	Illumina	CTAB	48625276	97633	1547	80589	17044	329	282	1847	3	x	x	x	x	x	x	x			71737	824	x	x	x	x	x	x	x
C143	Infected 4	Illumina	CTAB	41397506	84561	1645	68440	16121	276	230	1223	10	x	x	x	x	x	x	x			66459	861	x	x	x	x	x	x	x
Z111	Healthy 1	Illumina	Zymo Research	44278922	84439	1584	67571	16868	295	252	0	0										71121	753
Z112	Healthy 1	Illumina	Zymo Research	51536842	78874	1640	63608	15266	259	223	0	0										67069	832
Z113	Healthy 1	Illumina	Zymo Research	45003852	88978	1560	72350	16628	344	305	0	0										73964	775
Z121	Infected 2	Illumina	Zymo Research	54400106	82306	1576	65322	16984	393	259	1916	241	x	x	x	x	x	x	x			57081	878	x	x	x	x		x	x
Z122	Infected 2	Illumina	Zymo Research	54481040	78557	1635	61196	17361	371	269	1557	267	x	x	x	x	x	x	x			61167	878	x	x	x	x		x	x
Z123	Infected 2	Illumina	Zymo Research	49383428	101553	1492	82544	19009	405	308	2648	227	x	x	x	x	x	x	x			65211	837	x	x	x	x	x	x	x
Z131	Infected 3	Illumina	Zymo Research	46072136	81127	1635	64756	16371	226	193	2400	13	x	x	x	x	x	x	x			64504	863	x	x	x	x	x	x	x
Z132	Infected 3	Illumina	Zymo Research	61082400	96752	1514	81196	15556	279	227	1747	401	x	x	x	x	x	x	x			51569	889	x	x	x	x	x	x	x
Z133	Infected 3	Illumina	Zymo Research	40519126	53927	1689	39972	13955	194	143	821	297	x	x	x	x	x	x	x			50458	901	x	x	x	x		x	x
Z141	Infected 4	Illumina	Zymo Research	45968220	73114	1614	56930	16184	318	215	421	50	x	x	x	x	x	x	x			59776	846	x	x	x	x		x	x
Z142	Infected 4	Illumina	Zymo Research	47602998	78862	1629	61242	17620	402	278	1240	125	x	x	x	x	x	x	x			62674	854	x	x	x	x		x	x
Z143	Infected 4	Illumina	Zymo Research	58362956	53846	1815	38908	14938	322	220	176	8	x	x	x	x	x	x	x			63642	863	x	x	x	x	x	x	x
C113	Healthy 1	Ion Torrent	CTAB	40887715	31559	1423	31533	26	11	10	0	0										11915	386
C122	Infected 2	Ion Torrent	CTAB	38091563	16050	1371	16047	3	0	0	121	1	x	x	x	x	x					13953	383	x	x	x	x		x	x
C131	Infected 3	Ion Torrent	CTAB	42051566	7016	1416	7015	1	0	0	58	3	x	x	x	x		x	x			12229	380	x	x	x	x	x	x	x
C143	Infected 4	Ion Torrent	CTAB	39857412	18673	1493	18672	1	0	0	91	1	x	x		x		x				13266	384	x	x	x	x		x
Z113	Healthy 1	Ion Torrent	Zymo Research	41003813	82896	1395	82883	13	0	0	0	0										13646	372
Z122	Infected 2	Ion Torrent	Zymo Research	41780457	12262	1181	12259	3	0	0	40	2	x					x	x			9255	362	x	x	x		x	x	x
Z131	Infected 3	Ion Torrent	Zymo Research	40545445	88950	1343	88924	26	9	9	525	2	x	x	x	x	x	x				10873	368	x	x	x	x	x	x
Z143	Infected 4	Ion Torrent	Zymo Research	40462024	58334	1381	58325	9	0	0	94	2	x	x	x	x	x	x				13645	382	x	x	x	x			x
Or1	Ornithogalum	Illumina	CTAB	49440714	182778	1219	22082	160696			47	0								x	x	119393	459								x	x
CTV: citrus tristeza virus
CiVA: citrus virus A
CTLV: citrus tatter leaf virus
HSVd: hop stunt viroid
CDVd: citrus dwarfing viroid
CEVd: citrus exocortis viroid
OrMV: ornithogalum mosaic virus
OV3: ornithogalum virus 3
