# Supplementary material for: Towards the validation of high-throughput sequencing (HTS) for routine plant virus diagnostics: measurement of variation linked to HTS detection of citrus viruses and viroids
Source: Virol J. 2021 Mar 22;18:61. doi: 10.1186/s12985-021-01523-1 (PMC7986492; doi:10.1186/s12985-021-01523-1)
Supplement: Supplementary file 3 — Additional file 3Descriptive statistics of the TPM values for the different gene accessions used as internal control references. [file 12985_2021_1523_MOESM3_ESM.xlsx]

## Sheet: Additional file 3
Additional file 3 Descriptive statistics of the TPM values for the different gene accessions used as internal control references
Protocol	Measurement	Accession
		ACT2	TUB	UBC21	GAPC2	N/A	FBOX	DIM1	EF-1a	SAND	UBC9	PTB1	UPL7
CTAB/Illumina	Average	133557	45648.4	12727.4	221792	5260.56	1425.18	13698.2	344118	13873.8	60359	14468.3	133072
	Standard deviation	12666.4	9984.02	2238.83	33711.3	824.46	298.53	2214.92	38360.5	2678.65	7584.82	1285.3	82288
	Coefficient of Variation (CV)	9.48	21.87	17.59	15.2	15.67	20.95	16.17	11.15	19.31	12.57	8.88	61.84
Zymo Research/Illumina	Average	130467	49347.3	18679.2	268899	5229.52	1079.3	13259.8	306648	9962.24	65454.9	14617.3	116356
	Standard deviation	17444.3	10833.3	3141.14	43591.2	926.63	397.32	1328.92	38007	3070.63	7355.05	1682.58	26417.8
	Coefficient of Variation (CV)	13.37	21.95	16.82	16.21	17.72	36.81	10.02	12.39	30.82	11.24	11.51	22.7
CTAB/Ion Torrent	Average	181811	44190.5	18106.6	375264	9452.44	3694	35523.8	210562	10115.8	78611.7	19472.3	13195.4
	Standard deviation	15419.6	12751	1672.52	27170.8	2522.04	649.99	9196.8	21459.8	1116.11	1735.84	1089.44	2034.8
	Coefficient of Variation (CV)	8.48	28.85	9.24	7.24	26.68	17.6	25.89	10.19	11.03	2.21	5.59	15.42
Zymo Research/Ion Torrent	Average	182839	35217.6	25589.5	435676	10150.9	3160.15	42950.5	149082	7418.89	81486.7	16443.3	9985.77
	Standard deviation	32407.1	10277.8	7173.37	59365.8	866.64	583.8	8082.76	29629	1219.04	10605.9	446.29	2665.57
	Coefficient of Variation (CV)	17.72	29.18	28.03	13.63	8.54	18.47	18.82	19.87	16.43	13.02	2.71	26.69
